# Supplementary material for: Atypical Asparagine Deamidation of NW Motif Significantly Attenuates the Biological Activities of an Antibody Drug Conjugate
Source: Antibodies (Basel). 2023 Oct 24;12(4):68. doi: 10.3390/antib12040068 (PMC10660493; doi:10.3390/antib12040068)
Supplement: Supplementary file 1 [file antibodies-12-00068-s001.zip]

Archive with 1 entries (1 files):
- antibodies-2627148-supplementary.pdf
